# Supplementary material for: Impact of Pre-Diagnostic Risk Factors on Short- and Long-Term Ovarian Cancer Survival Trajectories: A Longitudinal Observational Study
Source: Cancers (Basel). 2024 Feb 28;16(5):972. doi: 10.3390/cancers16050972 (PMC11154316; doi:10.3390/cancers16050972)
Supplement: Supplementary file 1 [file cancers-16-00972-s001.zip]

Archive with 1 entries (1 files):
- cancers-2821510-supplementary.pdf
